# Supplementary material for: Correlations between Self-Reported Cooking Confidence and Creativity and Use of Convenience Cooking Products in an Australian Cohort
Source: Nutrients. 2021 May 19;13(5):1724. doi: 10.3390/nu13051724 (PMC8160973; doi:10.3390/nu13051724)
Supplement: Supplementary file 1 [file nutrients-13-01724-s001.zip]

Archive with 1 entries (1 files):
- nutrients-1189787-supplementary.pdf
